# Supplementary material for: Host Plant Preferences and Survival of the Native Australian Spittlebug, Bathyllus albicinctus Erichson (Hemiptera: Cercopoidea)
Source: Biology (Basel). 2026 Jun 3;15(11):886. doi: 10.3390/biology15110886 (PMC13255721; doi:10.3390/biology15110886)
Supplement: Supplementary file 1 [file biology-15-00886-s001.zip]

Archive with 1 entries (1 files):
- biology-4318594-supplementary.pdf
